# Supplementary material for: A meta-analysis of inpatient treatment outcomes of severe acute malnutrition and predictors of mortality among under-five children in Ethiopia
Source: BMC Public Health. 2019 Aug 27;19:1175. doi: 10.1186/s12889-019-7466-x (PMC6712890; doi:10.1186/s12889-019-7466-x)
Supplement: Supplementary file 3 — Table S1. Risk of Bias assessment Tool of Eligible Articles by using the Hoy 2012 tool (XLSX 13 kb) [file 12889_2019_7466_MOESM3_ESM.xlsx]

## Sheet: Sheet1
	Table S1: Risk of Bias assessment Tool of Eligible Articles by using the Hoy 2012 tool
NO	Study ID	Representation	Sampling	Random selection	Non response bias	Data collection	Case Definition	Reliability and validity of study tool	Method of data collection	Prevalence period	Numerator and denominator	Summary Assessment
1	Amsalu S	High risk	Not clear	Not clear	High risk	Low risk	Not clear	High risk	Low risk	low risk	Low risk	High risk
2	G/Michael et al.	Not clear	Not clear	Low risk	High risk	Low risk	Low risk	Low risk	Low risk	Low risk	Low risk	Low risk
3	Chane et al.	Low risk	Low risk	High risk	High risk	Low risk	Low risk	High risk	Low risk	Low risk	Low risk	Medium risk
4	Ahmed M	Low risk	Not clear	Not clear	Low risk	High risk	High risk	High risk	Low risk	Low risk	Low risk	High risk
5	Misganaw C	High risk	Low risk	Low risk	Low risk	Low risk	Low risk	Low risk	Low risk	Low risk	Low risk	Low risk
6	Wegen S. et al	High risk	High risk	High risk	Low risk	Low risk	Low risk	Low risk	Low risk	Low risk	Low risk	Medium risk
7	Delelegn Y	High risk	Low risk	Low risk	Low risk	Low risk	Low risk	Low risk	Low risk	Low risk	Low risk	Low risk
8	Kebede S	Not clear	Low risk	Low risk	Low risk	Low risk	Low risk	Low risk	Low risk	Low risk	Low risk	Low risk
9	Jarso et al.	High risk	High risk	Low risk	Low risk	Low risk	Low risk	Low risk	Low risk	Low risk	Low risk	Low risk
10	Tadele,	Low risk	Low risk	Low risk	Low risk	Low risk	Low risk	Low risk	Low risk	Low risk	Low risk	Low risk
11	Firehiwot	High risk	Low risk	Low risk	Low risk	Low risk	High risk	Low risk	Low risk	Low risk	Low risk	Low risk
12	Abeje et al.	Not clear	Low risk	Low risk	High risk	Low risk	Low risk	High risk	Low risk	Low risk	Low risk	High risk
13	Mekuria et al.	High risk	Low risk	Low risk	Not clear	Low risk	Low risk	Low risk	Low risk	Low risk	Low risk	Low risk
14	Kabeta A	Low risk	Low risk	Low risk	Low risk	Low risk	Low risk	Low risk	Low risk	Low risk	Low risk	Low risk
15	Wagnew et al.	Low risk	Low risk	Low risk	Low risk	Low risk	Not clear	Low risk	Low risk	Low risk	Low risk	Low risk
16	Desyalew et al	Low risk	Low risk	Low risk	Low risk	Low risk	Not clear	Low risk	Low risk	Low risk	Low risk	Low risk
17	Girum,	Low risk	High risk	High risk	Low risk	Low risk	Low risk	Low risk	Low risk	Low risk	Low risk	Low risk
18	Admasu A, et al	Low risk	Low risk	Low risk	Low risk	Low risk	Low risk	Low risk	Low risk	Low risk	Low risk	Low risk
19	Tirore et al	Low risk	High risk	High risk	Low risk	Low risk	Low risk	Low risk	Low risk	Low risk	Low risk	Low risk
20	Asres et al	Low risk	Low risk	Low risk	Low risk	Low risk	Low risk	Low risk	Low risk	Low risk	Low risk	Low risk
21	Behilu T et al.	Low risk	Low risk	Not clear	Low risk	Low risk	High risk	Low risk	Low risk	Low risk	high risk	High risk
22	Risk of bias assessment tool: Yes (low risk); No (high risk)
23	1. Representation: Was the study population a close representation of the national population?
24	2. Sampling: Was the sampling frame a true or close representation of the target population?
25	3. Random selection: Was some form of random selection used to select the sample OR was a census undertaken?
26	4. Non-response bias: Was the likelihood of non-response bias minimal?
27	5. Data collection: Were data collected directly from the subjects?
28	6. Case definition: Was an acceptable case definition used in the study?
29	7. Reliability and validity of study tool: Was the study instrument that measured the parameter of interest show to have reliability and validity?
30	8. Data collection: Was the same mode of data collection used for all subjects?
31	9. Prevalence period: Was the length of the prevalence period for the parameter of interest appropriate?
	10. Numerators and denominators: Were the numerator(s) and denominator(s) for the parameter of interest appropriate?
	The overall risk of bias scored based on the number of high risk of bias per study: low risk (≤2), moderate risk (3–4), and high risk (≥5).
